# Supplementary material for: Air-breathing synchrony in juvenile Arapaima gigas reveals collective coordination under individual physiological constraints
Source: Commun Biol. 2026 Jun 17;9:831. doi: 10.1038/s42003-026-10472-w (PMC13276053; doi:10.1038/s42003-026-10472-w)
Supplement: Supplementary file 3 — Supplementary Data 1 [file 42003_2026_10472_MOESM3_ESM.xlsx]

## Sheet: Fig2
trial	Fish_ID	bout_duration [s]	bout_intervall [s]	breath_id
1	1	1.04	#NULL!	1
1	1	1.36	54.64	2
1	1	1.12	70	3
1	1	1.4	45.16	4
1	1	1.08	36.28	5
1	1	1.04	37.72	6
1	1	0.96	27.44	7
1	1	0.84	31.04	8
1	1	1.04	39.04	9
1	1	1.32	31.84	10
1	1	0.92	19.28	11
1	1	1.04	33.24	12
1	1	0.96	45.72	13
1	1	0.96	33.52	14
1	1	0.92	35.76	15
1	1	0.96	40.92	16
1	1	0.96	28.92	17
1	1	0.84	27.04	18
1	1	0.96	84.16	19
1	1	1	41.64	20
1	1	0.88	51.6	21
1	1	1	76.04	22
1	1	1.12	59.44	23
1	1	1	49.96	24
1	1	0.96	64.92	25
1	1	0.84	48.76	26
1	1	0.84	33.16	27
1	1	0.88	47.52	28
1	2	1.08	#NULL!	1
1	2	1.08	92.04	2
1	2	0.88	41	3
1	2	1.2	183.08	4
1	2	1.12	92.44	5
1	2	1	70.04	6
1	2	1	53.52	7
1	2	1	76.16	8
1	2	1.2	72	9
1	2	1.2	100.64	10
1	2	0.92	60.96	11
1	2	1	54.48	12
1	2	1	86.4	13
1	2	1	103.56	14
1	2	1.08	77.52	15
1	2	0.96	56.56	16
1	2	0.96	74.68	17
1	3	1.32	#NULL!	1
1	3	1.08	110.44	2
1	3	1.56	98.6	3
1	3	1.24	130.76	4
1	3	1.76	162.6	5
1	3	1.12	78.6	6
1	3	1.12	131.76	7
1	3	1	97.48	8
1	3	1.12	99.52	9
1	3	1	75.12	10
1	3	1.04	84.6	11
1	3	1.8	94.4	12
1	3	1.04	115.28	13
1	3	0.92	98.08	14
1	3	0.84	92.32	15
1	3	1	110.92	16
1	3	0.88	121.68	17
1	3	1.16	130.28	18
1	3	0.92	102.16	19
1	4	0.92	#NULL!	1
1	4	0.92	95.84	2
1	4	0.92	191.6	3
1	4	0.8	126.36	4
1	4	1.24	168	5
1	4	0.96	144.52	6
1	4	1.04	199.8	7
1	4	0.96	148.92	8
1	4	1.04	90.96	9
1	4	0.88	125.56	10
1	4	0.92	111.8	11
1	4	0.92	84.2	12
1	5	0.96	#NULL!	1
1	5	0.96	65.24	2
1	5	1	78.16	3
1	5	0.92	59.48	4
1	5	0.96	70.04	5
1	5	1.08	76.44	6
1	5	1.6	76.16	7
1	5	1	51.2	8
1	5	0.96	71.92	9
1	5	0.96	73.56	10
1	5	0.92	66.44	11
1	5	0.96	71.32	12
1	5	0.96	114.36	13
1	5	0.88	170.6	14
1	5	0.92	77.08	15
1	5	0.88	69.16	16
1	5	0.84	65.64	17
1	5	0.8	155.92	18
1	6	0.84	#NULL!	1
1	6	0.88	29.76	2
1	6	0.84	41.88	3
1	6	1.08	19.92	4
1	6	0.88	68.12	5
1	6	0.84	28.36	6
1	6	0.8	26.16	7
1	6	0.8	28.48	8
1	6	0.8	25.76	9
1	6	1	28.96	10
1	6	1	24.96	11
1	6	1	16.12	12
1	6	0.88	37.92	13
1	6	0.92	44.92	14
1	6	0.88	30.68	15
1	6	0.8	49	16
1	6	0.84	37.08	17
1	6	1	30.08	18
1	6	0.88	37.96	19
1	6	1.08	19.04	20
1	6	0.88	46.2	21
1	6	0.84	24.76	22
1	6	0.84	28.52	23
1	6	0.96	57.92	24
1	6	1	43.88	25
1	6	0.92	47.04	26
1	6	0.92	49.08	27
1	6	0.88	70.72	28
1	6	0.8	42.64	29
1	6	0.96	42.28	30
1	6	0.96	29.2	31
1	6	1.08	54.2	32
1	6	1	45.56	33
1	6	0.8	46.76	34
1	6	0.84	38.04	35
1	6	0.88	38.2	36
1	6	0.88	50.04	37
1	6	0.92	64.88	38
2	1	1.28	#NULL!	1
2	1	1.08	125.88	2
2	1	1.16	100.4	3
2	1	1.36	79.48	4
2	1	1.28	119.68	5
2	1	1.08	103.24	6
2	1	1.12	147.8	7
2	1	1.24	90.76	8
2	1	1.24	109.28	9
2	1	1.16	86.76	10
2	1	1.16	97.72	11
2	1	1.12	126.8	12
2	1	1.12	110.16	13
2	2	1.12	#NULL!	1
2	2	1.24	83.52	2
2	2	1.24	134.56	3
2	2	1.16	127.64	4
2	2	1.04	111.32	5
2	2	1.16	68.88	6
2	2	1.12	124.32	7
2	2	1.08	127.08	8
2	2	1	93.84	9
2	2	1	91.04	10
2	2	1.04	98.92	11
2	2	1.24	80.72	12
2	2	1.12	126.32	13
2	2	1.08	106.2	14
2	2	1.2	110.88	15
2	2	1.12	120.44	16
2	2	1.04	92.32	17
2	2	1.24	125.52	18
2	2	1.12	104.72	19
2	2	1.12	111.68	20
2	2	1.08	95.24	21
2	2	1.04	105	22
2	2	1.04	148.76	23
2	2	1.12	104.92	24
2	3	1.84	#NULL!	1
2	3	0.96	118.4	2
2	3	1.2	100.6	3
2	3	1.68	101.64	4
2	3	1.52	123.32	5
2	3	1.64	132.6	6
2	3	1.72	116.76	7
2	3	2.16	125.76	8
2	3	1.44	129.64	9
2	3	1.92	165.68	10
2	3	1.44	132.32	11
2	3	1.56	155	12
2	4	1.04	#NULL!	1
2	4	0.88	119.6	2
2	4	0.8	172.28	3
2	4	0.88	215.24	4
2	4	0.8	120.76	5
2	4	0.92	112.64	6
2	4	0.8	113.84	7
2	4	0.92	118.56	8
2	4	0.96	113.12	9
2	4	0.92	111.2	10
2	4	0.84	134.24	11
2	5	0.84	#NULL!	1
2	5	1	73.6	2
2	5	0.8	90.48	3
2	5	0.96	68.24	4
2	5	1.08	76.48	5
2	5	1	58.24	6
2	5	0.8	87.88	7
2	5	0.84	100.2	8
2	5	0.96	93.36	9
2	5	0.88	70.96	10
2	5	0.8	104.48	11
2	5	0.84	91.92	12
2	5	0.92	88.28	13
2	5	1	116.04	14
2	5	0.92	116.64	15
2	5	0.8	89.44	16
2	6	1.28	#NULL!	1
2	6	1.16	134.6	2
2	6	0.8	49.04	3
2	6	0.92	118.88	4
2	6	0.88	90.44	5
2	6	0.88	84.52	6
2	6	1.08	79.72	7
2	6	0.92	120.12	8
2	6	0.88	99.04	9
2	6	0.84	68.96	10
2	6	0.8	99.52	11
2	6	0.84	99.6	12
2	6	0.92	73.28	13
2	6	1.08	108.76	14
2	6	0.92	114.64	15
2	6	0.96	77.4	16
2	6	0.96	84.84	17

## Sheet: Fig3
Bout_ID	Bout_duration [s]	Bout_interval [s]	Parttaking [Key ids: 1 - “<20%”; 2 - “20-50%”; 3 - “50-80%”; 4 - “>80%”]
1	0.6	#NULL!	2
2	0.433333	4.3	2
3	1	13.9667	2
4	0.833333	11.6667	1
5	0.833333	26.5333	4
6	1.06667	28.8333	2
7	0.9	13.4333	2
8	0.633333	11.8	3
9	0.733333	19.5	3
10	1.06667	12.9667	4
11	1.33333	9.4	4
12	0.766667	14.2	3
13	0.866667	13	3
14	0.4	14.6667	3
15	0.9	27.5667	3
16	0.6	16.4	1
17	0.433333	#NULL!	2
18	0.5	18.6667	2
19	0.633333	16.2	3
20	1.06667	43.5667	3
21	0.433333	52.7	4
22	0.633333	54.8	2
23	0.733333	10.0667	3
24	1.03333	22.9333	1
25	0.866667	16.4667	3
26	0.833333	30.1667	2
27	0.8	37.9	3
28	1.03333	8.06667	2
29	0.7	21.4667	2
30	0.866667	22.3667	1
31	0.933333	17.4333	3
32	0.833333	18.1	1
33	0.633333	11.1333	2
34	0.933333	15.6667	2
35	0.7	12.8	3
36	0.766667	16.3667	2
37	0.766667	14.1667	2
38	0.733333	24.1	2
39	0.533333	14.2	2
40	0.966667	13.9	2
41	0.733333	10.7667	3
42	0.5	18.7333	4
43	0.833333	11.7667	3
44	0.8	10.5667	2
45	1.3	15.3333	3
46	0.433333	10.7333	3
47	0.9	15.6	2
48	0.8	14.3	3
49	0.6	13.9667	2
50	0.6	16.7	2
51	0.933333	12.9667	4
52	0.466667	13.0667	4
53	0.966667	15.1	3
54	0.5	15.2333	3
55	0.833333	13.5333	3
56	1.1	10.7667	2
57	0.5	15.7667	2
58	0.733333	12.1667	2
59	0.6	7.2	3
60	0.766667	14.2667	2
61	0.8	14.6333	3
62	0.8	18.9	4
63	0.666667	14.4	2
64	0.8	12.3333	2
65	0.366667	14.6	1
66	0.633333	12.4	3
67	0.6	12.5	3
68	0.9	15.2	4
69	0.633333	13.2333	2
70	1.2	13.8333	4
71	0.733333	14.3333	4
72	0.7	11.6667	1
73	0.4	2.2	1
74	0.866667	15.7	3
75	0.266667	21.6667	1
76	0.8	7.53333	4
77	0.733333	13.8667	2
78	0.933333	12.9667	2
79	0.8	20.2333	3
80	0.966667	11.7	2
81	0.466667	15.9	3
82	0.8	12.5	3
83	1.16667	15.8	2
84	0.9	10.6667	2
85	0.8	13.9333	2
86	1.56667	15.4	2
87	0.966667	11.1	3
88	1.16667	12.5	2
89	0.833333	13.2	4
90	1.06667	11.0333	3
91	1.13333	16.3	3
92	0.6	14.5667	2
93	0.966667	14.2	3
94	0.8	14.3333	2
95	0.3	14.7	3
96	0.5	13.1333	2
97	1.03333	13.1667	4
98	0.0666667	22.1333	1
99	1.2	9.96667	4
100	0.933333	47.2333	3
101	0.566667	25.1333	3
102	0.566667	12.9667	2
103	0.9	24.5667	2
104	0.7	12.9333	2
105	0.7	19.4	1
106	1	9.9	2
107	1.16667	10.2667	3
108	0.833333	13.3333	2
109	1.2	25.8333	3
110	1.16667	11.2333	3
111	0.766667	27.1333	2
112	0.766667	12	2
113	0.766667	24.0667	3
114	0.533333	18.1	2
115	0.566667	21.7333	2
116	0.966667	12.9	2
117	0.6	17.1667	2
118	0.366667	15.7667	1
119	0.8	9.86667	2
120	0.966667	25.3667	3
121	0.8	13	4
122	0.7	16.7667	1
123	1.03333	14.5	2
124	0.7	13.4	2
125	0.833333	11.9333	3
126	1.13333	13.1667	3
127	0.766667	14.8333	2
128	0.866667	25.6667	4
129	0.6	11.1333	2
130	0.833333	12.3	1
131	0.733333	13	4
132	1.06667	12.7667	3
133	0.5	14.0333	1
134	1.26667	#NULL!	2
135	1.23333	11.1667	2
136	0.666667	7.7	3
137	0.766667	18.9333	3
138	0.533333	10.9	3
139	0.866667	19.5333	3
140	0.666667	14.5333	2
141	0.766667	16.1	2
142	0.6	14.0667	3
143	0.4	14.7	2
144	0.8	12.7	3
145	0.433333	13.1	2
146	1.03333	13.3	2
147	1.06667	25	1
148	1.2	3.2	3
149	0.433333	12.6667	2
150	1.06667	12.7	3
151	0.733333	12.9667	3
152	1.13333	12.2667	2
153	0.7	12.5667	3
154	0.833333	13.8	3
155	0.866667	20.9667	3
156	0.833333	8.46667	3
157	0.766667	15.3333	3
158	1.03333	12.5667	3
159	0.966667	14.5	3
160	0.466667	14.6667	2
161	0.933333	10.9667	2
162	0.733333	14.4333	3
163	0.766667	11.1	4
164	1.06667	8.7	2
165	0.433333	12.5	2
166	0.533333	15.5333	2
167	1.13333	25.7	2
168	0.566667	22.2333	2
169	0.4	12.6333	2
170	0.666667	11.0667	2
171	0.3	11.8333	3
172	0.466667	13.4667	3
173	0.8	13.9	3
174	0.766667	21.5667	3
175	1.03333	16.0667	3
176	0.6	15.5	3
177	0.433333	9.26667	3
178	1.3	14.8	2
179	0.633333	13.7333	2
180	1	22.6667	3
181	0.466667	20.2	1
182	0.766667	10.7	3
183	1.06667	14.0333	2
184	0.866667	13.8333	2
185	0.8	42.1	2
186	1.06667	23.5333	3
187	0.766667	14	2
188	1.03333	13.9	2
189	0.466667	14.1	2
190	0.866667	27.9	3
191	0.666667	11.8667	4
192	0.4	18.2	3
193	1	11.0667	2
194	0.733333	12.3333	3
195	0.466667	13.2	3
196	0.766667	13.8333	3
197	0.766667	9.53333	3
198	0.266667	11.5333	2
199	1	12.4667	2
200	0.7	12.3333	3
201	0.666667	15.7667	2
202	1.03333	17	3
203	0.533333	13.2667	2
204	0.733333	14.9333	2
205	0.766667	12.6333	3
206	0.866667	17.6	2
207	0.866667	8.23333	2
208	0.833333	14.7667	2
209	0.933333	13.6667	2
210	0.2	15.8667	3
211	0.566667	13.1667	2
212	0.8	14.5667	3
213	0.633333	14	3
214	0.533333	13.5667	2
215	1.1	10.1667	2
216	0.566667	4.13333	2
217	0.6	9.6	1
218	1.43333	15.0333	3
219	1.06667	3.16667	2
220	0.533333	15.2	1
221	0.766667	13.1	2
222	0.466667	28.8667	1
223	0.7	13.5333	2
224	0.7	28.9333	3
225	0.7	8.6	1
226	1.16667	18.5333	2
227	0.266667	13.0667	2
228	0.633333	16.3333	3
229	0.333333	13.4333	3
230	0.733333	16.8	2
231	0.466667	12.7333	3
232	0.333333	14.3	1
233	0.8	12.4667	2
234	1.13333	13.7667	3
235	0.266667	2.76667	1
236	0.633333	12.8667	2
237	0.3	12.3333	2
238	0.433333	10.7667	2
239	1.1	22.1667	3
240	0.633333	12	2
241	0.7	14.1333	2
242	0.3	15.4667	1
243	0.6	15.5	3
244	0.6	12.2	2
245	0.433333	12.0333	1
246	0.4	8.23333	3
247	0.366667	10.2667	3
248	0.4	14.4	2
249	0.766667	13.8333	3
250	0.433333	12.6667	3
251	0.766667	14.2	2
252	0.533333	13.2333	3
253	0.633333	13.9667	2
254	0.3	12.7333	2
255	1.1	13.3	2
256	0.4	11.4667	1
257	0.8	8.93333	2
258	1.16667	15.0333	2
259	0.8	13.3	3
260	0.8	13.5	3
261	0.333333	16.5	2
262	0.633333	14.6	2
263	0.433333	14.6	2
264	0.833333	15.8	2
265	0.8	12.9	2
266	0.666667	17.7667	2
267	0.766667	11.2333	2
268	0.733333	#NULL!	2
269	1.4	15.0333	3
270	0.866667	11.2333	1
271	0.766667	5.13333	2
272	0.4	17.3	1
273	2.1	9.7	3
274	0.833333	14.4333	2
275	2.73333	18.5333	3
276	0.633333	1.16667	2
277	0.366667	16.2667	1
278	0.533333	23.0333	3
279	0.933333	11.9333	2
280	0.9	10.7667	2
281	0.8	15.7667	2
282	0.666667	14.6333	1
283	1.13333	16.4667	2
284	0.6	18.3	2
285	0.3	29.3333	1
286	0.833333	29.5667	3
287	0.933333	26.8667	2
288	0.733333	7.96667	2
289	0.166667	16.9667	1
290	0.5	13.7667	2
291	1.03333	15.4333	2
292	0.866667	16.1667	2
293	0.866667	17.1667	2
294	0.3	14.2667	1
295	0.666667	16.0333	3
296	0.633333	15.3333	1
297	0.766667	17.8667	3
298	1.33333	13.2333	1
299	0.566667	13.2	2
300	0.9	14.5	3
301	0.4	23.6667	2
302	0.3	11.6	2
303	0.466667	16.1667	2
304	0.6	14.9667	2
305	0.433333	15.2	3
306	0.3	16.4333	2
307	0.866667	14.7333	2
308	0.866667	16.6	2
309	1.06667	13.9	2
310	0.633333	15.0333	3
311	0.6	13.6	2
312	0.633333	13.8333	2
313	1.2	14.9333	2
314	0.8	12.8667	2
315	0.5	16	2
316	1.23333	28.5667	3
317	0.666667	10.4667	3
318	0.833333	19.6333	3
319	0.466667	14.4333	3
320	0.433333	16.9667	3
321	0.7	19.4333	2
322	0.266667	14.0667	1
323	0.733333	16.8	2
324	0.633333	14.0667	1
325	0.333333	14.5	1
326	1.03333	16.1333	2
327	0.5	13	2
328	1.36667	22.0667	3
329	0.9	13.8	2
330	0.4	14.3667	1
331	1.03333	3.63333	2
332	0.866667	11.2	2
333	0.766667	15	3
334	0.233333	18.8667	1
335	0.4	13.0667	2
336	0.9	15.7	3
337	1.13333	11.6333	2
338	0.5	14.6333	1
339	0.833333	15.0333	2
340	1.23333	9.26667	3
341	0.933333	14.7667	2
342	2.06667	13.3	3
343	1.13333	11.8	2
344	1.06667	1.63333	2
345	0.5	16.2667	2
346	0.7	0.933333	1
347	1.26667	15.5333	3
348	0.7	12.5667	3
349	1.03333	21.4333	1
350	0.966667	11.1667	3
351	1.26667	17.1667	2
352	0.5	13.7	2
353	1.03333	15.4667	2
354	0.566667	0.8	1
355	0.8	10.6667	2
356	1.36667	17.8667	2
357	1	12.6667	3
358	1.3	13.3667	2
359	1	16.3333	2
360	0.7	13.0667	3
361	1.3	14.6333	2
362	1.43333	9.46667	3
363	0.266667	8.7	1
364	0.7	9.2	2
365	0.733333	7.06667	2
366	1.3	15.9667	3
367	1.46667	29.1667	3
368	1.03333	20.7667	2
369	0.533333	15.7	3
370	1.16667	19.2	2
371	1.23333	14.6	3
372	1.23333	16.5	3
373	0.766667	15.4667	2
374	1.06667	18.5	3
375	1	14.0667	1
376	0.8	15.7333	2
377	1.06667	#NULL!	3
378	0.666667	15.6	2
379	0.833333	17.3667	3
380	0.966667	18.2	2
381	1	15.1333	4
382	0.9	16.4333	2
383	0.766667	16.7	3
384	0.466667	17.0333	2
385	0.666667	4.83333	3
386	0.533333	15.1667	2
387	1.16667	15.2333	3
388	0.8	16.6333	2
389	0.433333	7.46667	1
390	0.733333	7.66667	3
391	0.733333	6.26667	1
392	1	15.2667	3
393	0.433333	16.4333	3
394	0.633333	15.3667	2
395	0.3	17.6	1
396	0.8	16.3667	2
397	0.533333	16	2
398	0.8	17.1667	3
399	1.26667	17.1333	3
400	0.433333	17.0333	2
401	0.933333	15.5667	3
402	1.13333	15.6667	2
403	1.06667	16.7667	3
404	0.766667	16.4	2
405	0.533333	17.3667	2
406	1.06667	8.26667	2
407	1.2	8.93333	3
408	1.3	20	3
409	0.666667	10.8667	2
410	0.666667	10.6333	2
411	0.766667	13.5	3
412	1.03333	8.03333	2
413	0.5	15	1
414	0.533333	6.4	3
415	1.03333	13.6333	2
416	0.866667	3.33333	2
417	1	12.4333	2
418	0.866667	15.2	2
419	0.6	7.66667	2
420	0.666667	11.1667	2
421	0.566667	23.4333	2
422	0.833333	8.83333	2
423	0.366667	20.0333	2
424	0.966667	12.8	3
425	0.466667	22.8667	2
426	1.16667	8.3	2
427	1	16	2
428	0.933333	15.5667	2
429	1.2	16.3	3
430	0.733333	16.1667	2
431	0.966667	15.3333	2
432	2.2	8.8	1
433	1.2	6.43333	2
434	0.666667	15.9	3
435	0.466667	15.5667	2
436	1.13333	17.7	2
437	0.3	13.1	1
438	0.4	5.43333	2
439	1.43333	8.16667	1
440	0.733333	7.86667	2
441	1	16.2333	2
442	1.3	16.5667	2
443	0.5	30.5333	2
444	1.3	9.26667	3
445	0.833333	16	2
446	1.3	13.3333	3
447	1.4	3.93333	2
448	0.933333	13.0333	3
449	0.766667	12.6	2
450	0.466667	20.1	3
451	0.666667	14.7333	2
452	0.7	29.3333	2
453	0.6	11.1667	3
454	1.13333	14.5	2
455	1.13333	22.7	3
456	0.533333	13.0667	2
457	1.16667	19.5667	3
458	1.2	12.2	2
459	1.56667	16.9	3
460	1.43333	14.7667	2
461	0.6	10.8667	2
462	0.866667	7.33333	2
463	0.966667	18.4333	2
464	0.4	4.6	1
465	1.2	11.1667	2
466	0.833333	14.2333	3
467	0.833333	12.3333	2
468	0.7	16.1667	2
469	0.9	15.8333	3
470	1.1	15.6	3
471	1.26667	15.7667	2
472	0.166667	11.2333	1
473	1.03333	3.83333	3
474	1.03333	16.7333	2
475	0.6	9.46667	2
476	0.933333	17.6667	2
477	1.06667	18.1667	3
478	0.7	18.2333	2
479	0.533333	14.1667	2
480	0.5	14.4	2
481	0.333333	7.36667	1
482	0.8	10.5	2
483	0.866667	12.2667	4
484	1.4	20.2667	3
485	1.36667	7.23333	3
486	0.733333	17.8333	2
487	0.2	6.83333	1
488	0.766667	10.5333	2
489	1.23333	13.8333	2
490	0.8	8.03333	2
491	1.43333	14.2	3
492	0.766667	3.96667	2
493	0.466667	12.4	2
494	1.33333	17.4333	2
495	1.3	12.7333	2
496	1.46667	15.9333	3
497	1	14.7	2
498	0.466667	12.6667	1
499	2.06667	5.7	3
500	0.766667	15.7	2
501	0.3	7.6	1
502	0.766667	13.1	2
503	0.766667	5.6	2
504	0.966667	13.0333	2
505	0.666667	13.7667	2
506	0.966667	6.4	3
507	1.13333	16.2	2
508	1.4	13.1	2
509	1.16667	14.4667	3
510	0.866667	13.7333	2
511	1.8	5.3	3
512	1.36667	9.63333	3
513	1.56667	14.5333	3
514	0.466667	15.0667	2
515	0.966667	7.76667	2
516	0.733333	9.06667	2
517	0.4	9.26667	2
518	0.866667	#NULL!	3
519	0.9	21.7667	3
520	1.06667	36.7333	3
521	1.23333	21.4333	2
522	0.666667	24.3667	2
523	0.6	17.7667	2
524	1.03333	38.4333	3
525	0.9	19.1333	2
526	0.7	23.7667	3
527	0.866667	24.6	3
528	0.933333	23.4	3
529	0.833333	13.5	2
530	1.46667	43.9667	3
531	0.9	13.4	3
532	0.5	20.6333	2
533	1.33333	23.6	3
534	0.733333	14.8333	2
535	0.533333	18.8	2
536	1.1	19.2	3
537	1.16667	19.3333	2
538	1.1	20.0667	3
539	0.833333	24.6	2
540	0.6	20.8333	2
541	0.6	12.8667	2
542	0.8	24.1	3
543	1.1	22.6333	2
544	0.8	15.9333	2
545	0.9	25.4333	3
546	0.966667	25.0333	3
547	1	21.2	2
548	1.63333	18.9333	3
549	1.2	18.9333	3
550	0.666667	46.0333	2
551	0.866667	6.83333	2
552	0.6	17.9	2
553	1.13333	12.9	3
554	0.8	17.7667	2
555	0.833333	18.3333	2
556	1	19.0333	2
557	0.8	26.5667	1
558	0.866667	10	3
559	0.733333	16.2	2
560	1	18.0667	3
561	0.8	18.2667	2
562	0.833333	6.4	2
563	1.03333	11.4333	2
564	0.166667	12.4667	1
565	1.4	7.23333	2
566	0.866667	9.7	2
567	0.566667	4.73333	2
568	0.566667	5.73333	2
569	0.833333	14.3667	2
570	1.03333	11.4	1
571	1.73333	4.76667	3
572	0.533333	10.4333	2
573	0.633333	7.36667	2
574	1.1	15.2667	2
575	0.9	15.5333	3
576	1.36667	19.2667	2
577	1.16667	19.4667	3
578	1.06667	18.9333	3
579	0.766667	21.7	2
580	1.26667	16.4	3
581	1	26.8333	3
582	2.93333	22.6667	3
583	0.7	7.93333	3
584	1.03333	15.6	2
585	1.06667	5.26667	3
586	1.26667	12.7333	2
587	1.33333	16.6667	3
588	1.03333	15.8	2
589	1.03333	17.4	2
590	1.4	23.6	3
591	0.9	15.6	2
592	0.733333	25.2333	2
593	1.33333	10.8667	3
594	0.833333	15.7333	2
595	0.866667	31.7333	2
596	0.733333	17.7667	2
597	0.733333	19.4667	1
598	0.8	5.2	2
599	0.433333	7.83333	2
600	1.23333	24.1333	3
601	1.26667	14.5667	2
602	0.833333	13.2667	2
603	1	18.6333	2
604	0.933333	20.2	3
605	1.2	25.0333	3
606	0.566667	18.1	2
607	0.833333	25.8333	2
608	0.833333	21.6	2
609	1.06667	28.8667	3
610	0.733333	18.2333	2
611	1.13333	29.1333	3
612	1.03333	23.8	4
613	0.7	36.6	3
614	0.866667	15.2	3
615	0.533333	19.5667	1
616	1.3	16.2667	3
617	0.6	13.8667	2
618	0.966667	34.2667	3

## Sheet: Fig3B-ind_in_shoal
RecNumber	FileName	fish_no	Air_release_frame	Total_duration_individual_breathing [sec]
3	000003_acA2040_90umNIR_23264816_exp50000_r30_res1_20220111_153253 (1)	1	23808	0.366667
3	000003_acA2040_90umNIR_23264816_exp50000_r30_res1_20220111_153253 (1)	2	23793	0.333333
3	000003_acA2040_90umNIR_23264816_exp50000_r30_res1_20220111_153253 (1)	3	23793	0.366667
3	000003_acA2040_90umNIR_23264816_exp50000_r30_res1_20220111_153253 (1)	4	23800	0.366667
3	000003_acA2040_90umNIR_23264816_exp50000_r30_res1_20220111_153253 (1)	5	23806	0.333333
3	000003_acA2040_90umNIR_23264816_exp50000_r30_res1_20220111_153253 (1)	6	23797	0.433333
3	000003_acA2040_90umNIR_23264816_exp50000_r30_res1_20220111_153253 (1)	7	23808	0.366667
3	000003_acA2040_90umNIR_23264816_exp50000_r30_res1_20220111_153253 (1)	8	23806	0.3
3	000003_acA2040_90umNIR_23264816_exp50000_r30_res1_20220111_153253 (1)	9	23794	0.333333
3	000003_acA2040_90umNIR_23264816_exp50000_r30_res1_20220111_153253 (1)	10	23794	0.366667
2	000002_acA2040_90umNIR_23264816_exp50000_r30_res1_20220111_145045 (1)	11	517	0.333333
2	000002_acA2040_90umNIR_23264816_exp50000_r30_res1_20220111_145045 (1)	12	1629	0.366667
2	000002_acA2040_90umNIR_23264816_exp50000_r30_res1_20220111_145045 (1)	13	2644	0.333333
2	000002_acA2040_90umNIR_23264816_exp50000_r30_res1_20220111_145045 (1)	14	3166	0.3
2	000002_acA2040_90umNIR_23264816_exp50000_r30_res1_20220111_145045 (1)	15	3853	0.4
2	000002_acA2040_90umNIR_23264816_exp50000_r30_res1_20220111_145045 (1)	16	4337	0.333333
2	000002_acA2040_90umNIR_23264816_exp50000_r30_res1_20220111_145045 (1)	17	6513	0.366667
2	000002_acA2040_90umNIR_23264816_exp50000_r30_res1_20220111_145045 (1)	18	6515	0.333333
2	000002_acA2040_90umNIR_23264816_exp50000_r30_res1_20220111_145045 (1)	19	12174	0.3
2	000002_acA2040_90umNIR_23264816_exp50000_r30_res1_20220111_145045 (1)	20	21292	0.366667
2	000002_acA2040_90umNIR_23264816_exp50000_r30_res1_20220111_145045 (1)	21	27022	0.3
2	000002_acA2040_90umNIR_23264816_exp50000_r30_res1_20220111_145045 (1)	22	29589	0.333333
2	000002_acA2040_90umNIR_23264816_exp50000_r30_res1_20220111_145045 (1)	23	30099	0.333333
2	000002_acA2040_90umNIR_23264816_exp50000_r30_res1_20220111_145045 (1)	24	30551	0.366667
2	000002_acA2040_90umNIR_23264816_exp50000_r30_res1_20220111_145045 (1)	25	36073	0.333333
2	000002_acA2040_90umNIR_23264816_exp50000_r30_res1_20220111_145045 (1)	26	37505	0.3
2	000002_acA2040_90umNIR_23264816_exp50000_r30_res1_20220111_145045 (1)	27	37506	0.3
2	000002_acA2040_90umNIR_23264816_exp50000_r30_res1_20220111_145045 (1)	28	37506	0.3
2	000002_acA2040_90umNIR_23264816_exp50000_r30_res1_20220111_145045 (1)	29	39647	0.366667
2	000002_acA2040_90umNIR_23264816_exp50000_r30_res1_20220111_145045 (1)	30	39648	0.366667
